# Supplementary material for: Controlled Ovarian Stimulation Outcomes Across Different Malignancies in Women Undergoing Fertility Preservation: The Role of AMH and AFC in Predicting Ovarian Response
Source: J Clin Med. 2026 Jul 1;15(13):5144. doi: 10.3390/jcm15135144 (PMC13362775; doi:10.3390/jcm15135144)
Supplement: Supplementary file 1 [file jcm-15-05144-s001.zip]

Archive with 1 entries (1 files):
- jcm-4360388-supplementary.pdf
